# Supplementary material for: The Effects of a Mediterranean Diet Intervention on Cancer-Related Fatigue for Patients Undergoing Chemotherapy: A Pilot Randomized Controlled Trial
Source: Cancers (Basel). 2022 Aug 30;14(17):4202. doi: 10.3390/cancers14174202 (PMC9454611; doi:10.3390/cancers14174202)
Supplement: Supplementary file 1 [file cancers-14-04202-s001.zip]

Archive with 1 entries (1 files):
- cancers-1854398-supplementary.pdf
